# Supplementary material for: A dual-interface load transfer model for precast concrete-cored cemented soil piles considering progressive damage
Source: PLoS One. 2026 Jun 1;21(6):e0349876. doi: 10.1371/journal.pone.0349876 (PMC13225360; doi:10.1371/journal.pone.0349876)
Supplement: S1 File — Raw data from the interface shear tests for the PC pile–cemented soil and cemented soil–surrounding soil interfaces. (XLSX) [file pone.0349876.s001.xlsx]

## Sheet: PC pile-cemented soil interface
PC pile-cemented soil interface
displacement 1 [mm]	shear stress 1 [kPa]	displacement 2 [mm]	shear stress 2 [kPa]	displacement3 [mm]	shear stress1 3 [kPa]
0	0	0	0	0	0
0.07533	6.12438	0.00272	1.51095	0.00192	3.23839
0.12166	9.12207	0.05727	10.6693	0.15621	21.3931
0.16087	17.353	0.11726	23.975	0.2901	40.2618
0.22235	21.6209	0.18679	35.0962	0.38853	51.685
0.28828	25.7364	0.26678	46.5483	0.50292	67.0859
0.35333	31.2745	0.33752	54.6906	0.56765	81.8749
0.4353	36.7618	0.40198	62.8328	0.64657	107.577
0.50748	42.9096	0.44675	70.6441	0.7113	124.1
0.60549	49.2606	0.51211	80.6399	0.77514	145.11
0.69014	53.6809	0.58733	89.5103	0.8248	163.979
0.73914	58.5077	0.63747	96.5272	0.88421	181.012
0.80508	63.5885	0.67776	105.398	0.94362	208.346
0.86745	66.9419	0.7476	114.599	1.04825	232.314
0.91646	71.2097	0.81206	123.536	1.11209	253.529
0.97794	75.5285	0.8828	133.134	1.18215	277.905
1.04655	79.2883	0.92757	143.13	1.24156	297.896
1.11605	82.5908	1.06725	159.017	1.31515	320.742
1.16773	86.1474	1.12276	167.491	1.39939	341.243
1.2497	90.212	1.20782	180.863	1.45437	354.298
1.31207	92.8541	1.28751	194.168	1.55811	373.676
1.38425	95.6993	1.36272	201.913	1.73191	388.567
1.43592	97.7317	1.45763	213.432	1.83566	400.501
1.48226	98.6462	1.51762	220.051	2.04847	401.622
1.52146	100.933	1.61342	234.085	2.287	386.222
1.56423	102.05	1.69311	244.081	2.41557	365.721
1.63908	104.083	1.78802	250.039	2.52464	336.143
1.71125	104.845	1.90352	257.453	2.61863	303.097
1.79946	105.709	2.13839	264.47	2.74721	262.606
1.90104	105.709	2.4488	254.077	3.29786	166.223
1.99549	106.877	2.61355	224.487
2.1033	105.353	2.78904	181.591
2.23785	104.083	2.94932	130.884
2.33586	102.558	3.03885	106.862
2.44991	98.2905	3.40421	73.6398
2.57822	94.5307
2.68871	87.824
2.80632	80.9141
2.9177	67.5007
3.05224	52.4107
3.17966	42.5539
3.27767	33.5608
3.40865	24.0597
3.52003	16.3877
3.65369	10.4431
3.77843	6.48004
3.87288	2.97428
4.0101	2.05972

## Sheet: cemented soil-soil interface
cemented soil-soil interface
displacement 1 [mm]	shear stress 1 [kPa]	displacement 2 [mm]	shear stress 2 [kPa]	displacement 3 [mm]	shear stress1 3 [kPa]	displacement 4 [mm]	shear stress1 4[kPa]
-0.00792	-0.51221	0.00249	0.72331	0.00249	0.2997	-0.00224	-0.51221
0.18996	11.2076	0.20132	12.6196	0.20132	12.2313	0.18428	14.8789
0.39352	18.7972	0.38311	23.3157	0.43234	26.3869	0.36607	28.4343
0.58667	26.3869	0.60372	33.1646	0.59235	40.5778	0.54785	42.6252
0.82337	35.0356	0.80728	40.1542	0.82337	50.4267	0.7571	54.1332
0.98907	38.7068	1.01652	46.3318	1.03262	58.0163	0.93889	62.5348
1.21441	41.8133	1.20399	51.2386	1.21441	64.794	1.0989	70.7598
1.39051	41.1779	1.40755	56.7808	1.41892	69.7361	1.35832	77.9612
1.61112	37.4713	1.58934	60.9109	1.58934	73.2309	1.56188	82.4797
1.78722	36.4476	1.82036	62.3583	1.80427	75.4901	1.75977	85.1272
1.99647	34.612	1.99173	60.9109	2.01351	77.7494	2.00215	89.2574
2.1953	33.5882	2.21139	60.9109	2.22275	77.7494	2.18394	90.2811
2.3714	33.3764	2.41496	59.2518	2.41022	76.5138	2.40454	90.2811
2.58633	32.9528	2.60242	58.6517	2.61379	75.9137	2.61379	90.0693
2.80693	32.7763	2.80693	58.0163	2.81167	75.4901	2.81735	90.2811
3.00482	32.3527	2.99914	57.4162	3.00482	75.4901	3.0105	90.4929
3.2027	31.9291	3.22542	56.3925	3.2027	74.89	3.22542	90.8812
3.40153	31.5408	3.39017	56.3925	3.41194	74.4664	3.43467	90.4929
3.61645	31.7526	3.61077	56.1807	3.61645	74.6782	3.62687	91.093
3.79256	31.329	3.79256	55.757	3.80297	74.2546	3.83138	91.3048
4.00748	31.329	4.0018	55.9689	4.02358	74.2546	4.01317	90.2811
