# Supplementary material for: A dual-interface load transfer model for precast concrete-cored cemented soil piles considering progressive damage
Source: PLoS One. 2026 Jun 1;21(6):e0349876. doi: 10.1371/journal.pone.0349876 (PMC13225360; doi:10.1371/journal.pone.0349876)
Supplement: S2 File — Calculated data including load-settlement curves, axial forces, and skin friction distributions of the PCCS pile. (XLSX) [file pone.0349876.s002.xlsx]

## Sheet: Load-Settlement Data
Load Level(kN)	Engineering Settlement Value(mm)	Calculated Settlement Value(mm)
0	0	0
1700	0.6	0.115
2550	2.23	0.232
3400	5.15	0.923
4250	7.94	2.841
5100	12.05	7.356
5950	19.31	16.173
6800	25.85	25.606
7650	35.04	40.461
8500	68	90.198

## Sheet: Axial Force & Skin Friction
load level 1700kN：
displacement settlement(mm)：	0.115
pile depth（m）	PC pile axial force(N)	cemented soil axial force(N)	PC pile skin friction（Pa)	cemented soil skin friction（Pa)
0	1.54677e+06	190544	-16118.4	-4093.58
1	1.78635e+06	150168	-9560.93	-3954.68
2	1.90723e+06	99125.7	-5449.15	-1906.78
3	1.92639e+06	73581.3	-2119.78	-408.477
4	1.86645e+06	92299.6	172.107	273.76
5	1.77738e+06	109860	1928.17	826.357
6	1.65747e+06	224985	3079.27	1062.54
7	1.56558e+06	344710	3995.24	1712.24
8	1.47315e+06	429601	5073.52	2174.37
9	1.35389e+06	516239	6906.2	2959.8
10	1.24415e+06	635514	7235.51	3100.93
11	1.10354e+06	714441	8416.61	3607.12
12	953427	842204	9057.77	4310.47
13	734769	935822	9786.19	5622.65
14	595906	1.04723e+06	10802	6058.02
load level 3400kN：
displacement settlement(mm)：	0.923
pile depth（m）	PC pile axial force(N)	cemented soil axial force(N)	PC pile skin friction（Pa)	cemented soil skin friction（Pa)
0	3.05391e+06	353066	-20884.8	-6793.48
1	3.2732e+06	248156	-14951.5	-6407.8
2	3.42858e+06	221488	-7049.3	-3021.13
3	3.46103e+06	187208	-3406.89	-1460.09
4	3.41855e+06	189106	-1642.04	-703.732
5	3.28078e+06	214506	1897.52	1013.22
6	3.16131e+06	356849	4090.12	1252.91
7	3.04181e+06	492159	4223.59	1810.11
8	2.92958e+06	591412	6307.84	2703.36
9	2.75506e+06	725049	6927.18	2968.79
10	2.6095e+06	856162	10039.2	4302.53
11	2.42184e+06	1.05202e+06	14095.1	6040.76
12	2.19322e+06	1.17755e+06	17657.8	7567.62
13	1.95156e+06	1.34539e+06	19635.1	8415.03
14	1.7237e+06	1.52976e+06	25576	9961.16
load level 5100kN：
displacement settlement(mm)：	7.356
pile depth（m）	PC pile axial force(N)	cemented soil axial force(N)	PC pile skin friction（Pa)	cemented soil skin friction（Pa)
0	4.76328e+06	493076	-39451.3	-14907.7
1	4.92381e+06	369713	-23466.2	-10056.9
2	5.02627e+06	303748	-10864.5	-4656.23
3	5.07429e+06	293004	-3991.78	-1710.76
4	5.02256e+06	274266	-2218.63	-950.843
5	4.8517e+06	392464	584.146	1250.35
6	4.64736e+06	585511	4990.84	2138.93
7	4.44752e+06	744101	7863.89	2513.1
8	4.25704e+06	912186	9544.35	3233.29
9	4.01698e+06	1.1101e+06	15042.5	3875.37
10	3.74841e+06	1.25505e+06	19579.3	4962.57
11	3.56276e+06	1.40975e+06	25247.5	8248.92
12	3.3433e+06	1.62097e+06	29011.4	10719.2
13	3.10453e+06	1.85029e+06	34624.8	13553.5
14	2.8916e+06	2.09204e+06	42457	14910.1
load level 6800kN：
displacement settlement(mm)：	25.606
pile depth（m）	PC pile axial force(N)	cemented soil axial force(N)	PC pile skin friction（Pa)	cemented soil skin friction（Pa)
0	6.1965e+06	741581	-44658	-23424.9
1	6.31687e+06	544578	-33016.1	-18435.5
2	6.42558e+06	394907	-24344.1	-6147.47
3	6.44666e+06	350225	-17080.6	-3034.55
4	6.39129e+06	404502	-9945.63	-1262.41
5	6.19126e+06	651815	1345.34	76.5734
6	5.9886e+06	862680	6102.76	1615.47
7	5.69792e+06	1.06244e+06	11746.6	2891.39
8	5.38571e+06	1.34208e+06	17552.8	3665.51
9	5.12907e+06	1.5262e+06	23312.7	4419.74
10	4.91594e+06	1.78027e+06	29556.3	6238.42
11	4.72376e+06	1.9906e+06	32853.5	9494.36
12	4.53344e+06	2.20944e+06	36979.3	11134
13	4.25755e+06	2.41908e+06	38364.2	16013.2
14	4.0172e+06	2.65766e+06	40597.1	17541.6
load level 8500kN：
displacement settlement(mm)：	90.198
pile depth（m）	PC pile axial force(N)	cemented soil axial force(N)	PC pile skin friction（Pa)	cemented soil skin friction（Pa)
0	7.71124e+06	878002	-62470.1	-26772.9
1	7.83104e+06	750005	-56734.1	-24314.6
2	7.97987e+06	560340	-48144.9	-12062.1
3	7.9804e+06	515425	-32722.1	-5452.31
4	7.86689e+06	628589	-17362.1	-3155.19
5	7.64249e+06	845806	-539.556	-231.238
6	7.24719e+06	1.26397e+06	11287	151.558
7	6.94103e+06	1.54815e+06	17073.2	1745.64
8	6.61135e+06	1.87559e+06	22046.4	3019.88
9	6.33283e+06	2.15002e+06	27005.3	5145.11
10	6.06736e+06	2.40856e+06	31856.6	7224.27
11	5.74035e+06	2.72436e+06	36700.4	10585.9
12	5.49053e+06	2.96404e+06	41800	13628.6
13	5.24864e+06	3.19051e+06	42596.5	15255.6
14	5.04651e+06	3.3812e+06	43402.5	18686.8
